# Supplementary material for: Multi-Omics Approach Reveals miR-SNPs Affecting Muscle Fatty Acids Profile in Nelore Cattle
Source: Genes (Basel). 2021 Jan 6;12(1):67. doi: 10.3390/genes12010067 (PMC7825288; doi:10.3390/genes12010067)
Supplement: Supplementary file 1 [file genes-12-00067-s001.zip]

Archive with 1 entries (1 files):
- genes-1043512-supplementary.xlsx
