# Supplementary material for: Multi-Omics Approach Reveals miR-SNPs Affecting Muscle Fatty Acids Profile in Nelore Cattle
Source: Genes (Basel). 2021 Jan 6;12(1):67. doi: 10.3390/genes12010067 (PMC7825288; doi:10.3390/genes12010067)
Supplement: Supplementary file 1 [file genes-12-00067-s001.zip › genes-1043512-supplementary.xlsx]

## Sheet: Supplementary Table S1
Supplementary Table S1. Descriptive statistics for fatty acid composition traits in Nelore steers.
Trait (mg/mg)	Terminology	N	Average	STDDV	Minimum	Maximum	Median
C12:0	Lauric acid	359	0.0698273	0.0244439	0.002	0.15	0.07
C14:0	Myristic acid	369	3.5108	0.576151	0.003	5.25	3.51
C14:1 cis-9	Myristoleic acid	369	0.963737	0.249808	0.407	2.06	0.94
C15:0	Pentadecylic acid	368	0.381946	0.0717439	0.216	0.82	0.38
C16:0	Palmitic acid	369	26.5446	2.99594	0.261	42.53	26.3
C16:1 cis-9	Palmitoleic acid	369	3.30669	0.719097	0.6	4.94	3.375
C17:0	Margaric acid	369	0.921547	0.156669	0.019	1.52	0.92
C17:1	Heptadecenoic acid	369	0.585111	0.134443	0.24	1.13	0.58
C18:0	Stearic acid	369	14.9742	2.65087	9.792	32.767	14.68
C18:1 cis-9	Oleic acid	369	37.5089	4.24123	19.94	50.979	37.3
C18:1 cis-11	Cis-Vaccenic acid	369	2.99238	1.07193	0.712	5.68	3.24
C18:1 cis-12	Cis-12 Octadecenoic	369	0.908187	0.435827	0.082	2.284	1.02
C18:1, cis-13	Cis-13 Octadecenoic	369	0.580499	0.174739	0.22	1.812	0.57
C18:1 cis-15	Cis-15 Octadecenoic	369	0.0605827	0.0267848	0.008	0.16	0.06
C18:1 trans-6, 7, 8	Trans-6,7,8 Octadecenoic	369	0.177425	0.0893118	0.03	0.66	0.16
C18:1 trans-10, 11, 12	Trans-10,11,12 Octadecenoic	369	1.07301	0.386233	0.41	2.59	0.99
C18:1 trans-16	Trans-16 Octadecenoic	369	0.143081	0.0537866	0.03	0.8	0.15
C18:2 cis-9 cis-12 n-6	Linoleic acid	369	1.60918	0.545524	0.09	4.05	1.56
C18:2 cis-9 trans-11	Vaccenic acid	369	0.215352	0.0625844	0.06	0.418	0.21
C18:2 trans-11 cis-15	Octadecenoic acid	367	0.0664823	0.0307271	0	0.154	0.06
C18:3 ω6	γ-Linolenic acid	369	0.0565285	0.027623	0.003	0.14	0.06
C18:3 ω3	α-Linolenic acid	368	0.163375	0.10575	0.03	0.516	0.13
C20:1	Eicosanoic acid	365	0.108389	0.0484738	0.01	0.25	0.1
C20:2	Eicosadienoic acid	314	0.0132643	0.00636498	0	0.043	0.01
C20:3 ω6	Eicosatrienoic acid	365	0.110647	0.0576059	0	0.33	0.1
C20:4 ω6	Arachidonic acid	368	0.35775	0.165561	0.02	1.11	0.33
C20:5 ω3 (EPA)	Eicosapentaenoic acid	368	0.0826766	0.0432141	0.01	0.26	0.077
C22:5 ω3 (DPA)	Docosapentaenoic acid	369	0.171862	0.0688752	0.01	0.42	0.16
C22:6 ω3 (DHA)	Docosahexaenoic acid	362	0.026058	0.0155412	0	0.15	0.02
SFA	Sum of saturated FA	369	47.1573	4.4571	35.268	72.37	46.719
MUFA	Sum of monounsaturated FA	369	48.4024	4.43936	25.31	60.107	48.79
PUFA	Sum of polyunsaturated FA	369	2.87134	0.863857	0.95	6.28	2.75
ω3	Sum of omega-3	369	0.166691	0.104935	0	0.516	0.14
ω6	Sum of omega-6	369	0.165949	0.064511	0.024	0.44	0.16
PUFA:SFA	Ratio of PUFA to SFA	369	0.0617087	0.020113	0.0167	0.136	0.05995
ω6:ω3	Ratio of n-6 to n-3	368	1.4355	1.05131	0.0597	6.3333	1.1111

## Sheet: Supplementary Table S2
Supplementary Table S2: miR-SNPs located in mature sequences of miRNAs identified after imputation analysis and expressed in muscle in Nelore population.
Existing_variation	Location	Alleles	Consequence	Gene	miRNA	cDNA_position
rs516857374	14:1077725-1077725	A/G	mature_miRNA_variant	ENSBTAG00000052590	bta-mir-193a-2	42
rs110817643	5:31116777-31116777	C/T	mature_miRNA_variant	ENSBTAG00000054897	bta-mir-1291	6
rs43400521	4:65945885-65945885	T/C	mature_miRNA_variant	ENSBTAG00000045223	bta-mir-2419	61
rs43546602	8:36026050-36026050	C/T	mature_miRNA_variant	ENSBTAG00000047184	bta-mir-2285bg	49
rs516321457	9:88400465-88400465	T/C	mature_miRNA_variant	ENSBTAG00000044223	bta-mir-2285e-2	53

## Sheet: Supplementary Table S3
Supplementary Table S3: Coding genes associated with miR-SNP in the Nelore population
gene	gene ID	CHR_Pb	miRNA	allele1	allele0	MAF	beta	se	p-value	miR-SNP impact	ΔMFE
ENSBTAG00000007838	MFSD3	4_65945885	bta-miR-2419-3p	T	C	0.073	-8.01233	3.42754	0.0100358	Complete GAIN
ENSBTAG00000046677	RTN4R	4_65945885	bta-miR-2419-3p	T	C	0.073	-4.04438	1.37099	0.00320318	Partial GAIN	0.4
ENSBTAG00000011731	PNMT	4_65945885	bta-miR-2419-3p	T	C	0.073	-8.54401	3.39774	0.0117275	Partial GAIN	1.8
ENSBTAG00000004950	BRB	14_1077725	bta-miR-193a-2	G	A	0.385	-54.1606	20.6518	0.00281893	Complete GAIN
ENSBTAG00000049435	C21H14orf132	14_1077725	bta-miR-193a-2	G	A	0.385	-2.14474	0.737547	0.00398808	Complete GAIN
ENSBTAG00000002030	SPP2	14_1077725	bta-miR-193a-2	G	A	0.385	-8.22552	2.79124	0.00343374	Complete GAIN
ENSBTAG00000021467	IGFBP6	14_1077725	bta-miR-193a-2	G	A	0.385	-130.548	56.5299	0.0182758	Complete GAIN
ENSBTAG00000000057	THBS3	14_1077725	bta-miR-193a-2	G	A	0.385	-15.7273	6.73482	0.0191632	Complete GAIN
ENSBTAG00000005183	MVK	14_1077725	bta-miR-193a-2	G	A	0.385	-17.3684	6.82356	0.011988	Complete GAIN
ENSBTAG00000045754	SMIM1	14_1077725	bta-miR-193a-2	G	A	0.385	-1.31948	0.498819	0.00807726	Complete GAIN
ENSBTAG00000013755	ITGB5	14_1077725	bta-miR-193a-2	G	A	0.385	-89.8016	35.9883	0.0108579	Complete GAIN
ENSBTAG00000014089	PPCDC	14_1077725	bta-miR-193a-2	G	A	0.385	-6.71353	2.5869	0.0110594	Complete GAIN
ENSBTAG00000012723	HAUS4	14_1077725	bta-miR-193a-2	G	A	0.385	-6.53497	3.12623	0.0129012	Complete GAIN
ENSBTAG00000009513	TGFBI	14_1077725	bta-miR-193a-2	G	A	0.385	-83.3913	32.0215	0.00704713	Complete GAIN
ENSBTAG00000010793	CCDC80	14_1077725	bta-miR-193a-2	G	A	0.385	-285.146	116.46	0.011652	Complete GAIN
ENSBTAG00000005715	FUOM	14_1077725	bta-miR-193a-2	G	A	0.385	-22.8712	8.79282	0.0100911	Complete GAIN
ENSBTAG00000005868	HEBP1	14_1077725	bta-miR-193a-2	G	A	0.385	-11.7728	4.39467	0.00822705	Complete GAIN
ENSBTAG00000015595	MCM5	14_1077725	bta-miR-193a-2	G	A	0.385	-11.2597	4.45597	0.00756067	Complete GAIN
ENSBTAG00000016267	SERPING1	14_1077725	bta-miR-193a-2	G	A	0.385	-106.57	45.3528	0.0161071	Complete GAIN
ENSBTAG00000008966	TSPAN7	14_1077725	bta-miR-193a-2	G	A	0.385	-63.4826	23.0343	0.00582212	Complete GAIN
ENSBTAG00000051982		14_1077725	bta-miR-193a-2	G	A	0.385	-23.386	9.84194	0.0142059	Complete GAIN
ENSBTAG00000006276	C1QTNF1	14_1077725	bta-miR-193a-2	G	A	0.385	-44.9852	13.4155	0.000570485	Complete GAIN
ENSBTAG00000021457	EFEMP2	14_1077725	bta-miR-193a-2	G	A	0.385	-17.6704	7.27916	0.0145683	Partial GAIN	0.4
ENSBTAG00000015408	DTYMK	14_1077725	bta-miR-193a-2	G	A	0.385	-4.38788	1.87391	0.0192239	Partial GAIN	0.5
ENSBTAG00000013857	SH2D3A	14_1077725	bta-miR-193a-2	G	A	0.385	-2.98476	1.01653	0.00454593	Partial GAIN	0.7
ENSBTAG00000031595	FTCDNL1	14_1077725	bta-miR-193a-2	G	A	0.385	-1.49412	0.602949	0.0129937	Partial GAIN	0.9
ENSBTAG00000009165	LPIN3	14_1077725	bta-miR-193a-2	G	A	0.385	-10.7232	5.3955	0.0147765	Partial GAIN	0.9
ENSBTAG00000019269	COL6A2	14_1077725	bta-miR-193a-2	G	A	0.385	-523.768	191.439	0.0062619	Partial GAIN	1.4
ENSBTAG00000052247	TPPP	14_1077725	bta-miR-193a-2	G	A	0.385	-20.6726	6.72564	0.00217466	Partial GAIN	1.5
ENSBTAG00000012921	KIF24	14_1077725	bta-miR-193a-2	G	A	0.385	-1.92005	0.813021	0.0177869	Partial GAIN	1.7
ENSBTAG00000020090	EPHX3	14_1077725	bta-miR-193a-2	G	A	0.385	-3.34947	1.28427	0.00168677	Partial GAIN	2
ENSBTAG00000024379	LRRC17	14_1077725	bta-miR-193a-2	G	A	0.385	-9.63007	3.37676	0.00436999	Partial GAIN	2
ENSBTAG00000017566	TUFT1	14_1077725	bta-miR-193a-2	G	A	0.385	-4.44041	1.72314	0.00350813	Partial GAIN	2

## Sheet: Supplementary Table S4
Supplementary Table S4: Gene Ontology terms significantly associated with the list of genes associated with rs516857374A>G miR-SNP located in the bta-miR-193a-2
Pathway	KEGG Pathways	observed gene count	background gene count	strength	false discovery rate	matching proteins in your network (labels)
hsa04512	ECM-receptor interaction	3	81	1.43	0.005	ITGB5,COL6A2,THBS3
hsa04510	Focal adhesion	3	197	1.04	0.03	ITGB5,COL6A2,THBS3

## Sheet: Supplemental file S5
Supplementary Table S5: Proteins associated with the bta-miR-1291-SNP in the Nelore population
Uniprot	Protein	CHR_Pb	miRNA	allele1	allele0	MAF	beta	se	p-value	miR-SNP impact
Q148K0	TCEA2	5_31116777	bta-miR-1291	T	C	0.071	21303.6	7364.45	0.0188974	Complete LOSS
P56945	BCAR1	5_31116777	bta-miR-1291	T	C	0.071	11922.9	4756.76	0.00309794	Complete LOSS
			rs	n_miss	allele1	allele0	af	beta	se	p_lrt
